# Supplementary material for: Tubulin TUBB4B Is Involved in Spermatogonia Proliferation and Cell Cycle Processes
Source: Genes (Basel). 2022 Jun 17;13(6):1082. doi: 10.3390/genes13061082 (PMC9222938; doi:10.3390/genes13061082)
Supplement: Supplementary file 1 [file genes-13-01082-s001.zip]

Archive with 1 entries (1 files):
- genes-1742608-supplementary.pdf
